# Supplementary material for: Metabolism and Health Effects of Rare Sugars in a CACO-2/HepG2 Coculture Model
Source: Nutrients. 2022 Jan 30;14(3):611. doi: 10.3390/nu14030611 (PMC8839664; doi:10.3390/nu14030611)
Supplement: Supplementary file 1 [file nutrients-14-00611-s001.zip]

Archive with 1 entries (1 files):
- nutrients-1563314-supplementary.pdf
